# Supplementary material for: Triple Design Strategy for Quinoxaline-Based Hole Transport Materials in Flexible Perovskite Solar Cells
Source: Molecules. 2025 Feb 28;30(5):1129. doi: 10.3390/molecules30051129 (PMC11901842; doi:10.3390/molecules30051129)
Supplement: Supplementary file 1 [file molecules-30-01129-s001.zip]

Archive with 1 entries (1 files):
- molecules-3488121-supplementary.pdf
